# Supplementary material for: Analysis of the network structure characteristics and influencing factors of regional tourism economy
Source: PLoS One. 2025 Feb 18;20(2):e0318243. doi: 10.1371/journal.pone.0318243 (PMC11835321; doi:10.1371/journal.pone.0318243)
Supplement: S1 File — (ZIP) [file pone.0318243.s001.zip]

Archive with 2 entries (1 files):
- S1 File/
- S1 File/DATA.xlsx
