# Supplementary material for: Analysis of the network structure characteristics and influencing factors of regional tourism economy
Source: PLoS One. 2025 Feb 18;20(2):e0318243. doi: 10.1371/journal.pone.0318243 (PMC11835321; doi:10.1371/journal.pone.0318243)
Supplement: S1 File — (ZIP) [file pone.0318243.s001.zip › S1 File/DATA.xlsx]

## Sheet: 2015
City	Chengdu	Zigong	Panzhihua	Luzhou	Deyang	Mianyang	Guangyuan	Suining	Neijiang	Leshan	Nanchong	Meishan	Yibin	Guang'an	Dazhou	Ya'an	Bazhong	Ziyang	Aba	Ganzi	Liangshan	Connections	PCT
Chengdu		135.18	8.35435	74.9589	494.775	342.718	53.0979	168.663	132.335	381.364	110.252	882.458	98.4598	55.3775	16.0582	198.255	23.3111	629.82	52.9474	30.4675	28.5184	3917.37	0.513907
Zigong	16.3639		0.493408	40.8072	4.35957	3.88162	1.97638	11.2238	162.194	27.3392	6.35164	13.8465	60.487	4.98745	1.39992	5.36683	1.67811	22.2571	1.41821	1.52491	1.38187	389.338	0.051076
Panzhihua	0.822396	0.401237		0.362195	0.38671	0.412515	0.283325	0.362806	0.377876	0.64022	0.328591	0.62744	0.420869	0.28363	0.149367	0.729031	0.176068	0.500601	0.283504	0.346699	5.61619	13.5113	0.0017725
Luzhou	9.24043	41.5557	0.453568		3.22891	3.08491	1.80625	7.29022	35.9827	10.6862	4.73762	6.55497	38.3811	4.77869	1.62428	3.40862	1.43701	11.544	1.21451	1.15628	1.18943	189.356	0.0248409
Deyang	37.5312	2.73183	0.29799	1.98688		71.7734	4.42275	6.46705	3.69035	4.04535	4.42206	7.97773	2.06398	2.28506	0.912486	3.9061	1.56624	10.0513	1.63992	1.04877	0.834136	169.655	0.0222564
Mianyang	57.3517	5.36597	0.701262	4.18778	158.339		18.4129	21.5005	6.49621	8.50269	19.0383	11.2345	4.48503	8.08891	2.67367	6.97632	4.97379	15.3073	3.74046	1.96673	1.96449	361.308	0.0473987
Guangyuan	5.34533	1.62904	0.286814	1.46216	5.80095	10.9998		5.32829	2.05489	1.77987	8.13703	2.34332	1.3977	3.92064	3.00987	1.58427	11.4299	2.65181	1.07645	0.625548	0.694719	71.5584	0.0093875
Suining	20.6197	11.3352	0.450577	7.22994	10.4228	15.7073	6.52812		18.1498	6.4072	71.4744	8.71218	6.39811	27.3212	4.46411	3.64996	5.86107	21.0568	1.78913	1.18081	1.19062	249.949	0.0327899
Neijiang	10.988	111.252	0.318733	24.2365	4.03951	3.22327	1.71397	12.3269		10.8527	5.6549	7.57672	17.4574	4.46005	1.19651	3.12936	1.44717	28.6586	0.937826	0.981975	0.856665	251.308	0.0329683
Leshan	92.7046	54.9	1.58097	21.0726	12.9638	12.3512	4.31911	12.7399	31.7727		8.25062	52.7905	34.9167	6.37681	2.02136	51.7947	2.30399	45.4648	3.51764	7.21504	5.38061	464.438	0.060928
Nanchong	17.2796	8.22356	0.52316	6.02337	9.13667	17.8306	12.7616	91.6296	10.674	5.31953		6.79282	5.63528	77.0444	10.7998	3.31106	11.9755	11.8228	1.97723	1.14903	1.32975	311.239	0.0408304
Meishan	99.0205	12.835	0.715212	5.96668	11.8012	7.53314	2.6365	7.99641	10.2392	24.3683	4.86332		7.60805	3.42702	1.20479	28.2696	1.44189	35.1367	2.53233	3.68994	2.34432	273.63	0.0358966
Yibin	15.9328	80.8578	0.691852	50.3829	4.40307	4.33701	2.26287	8.46882	34.0226	23.2437	5.81838	10.9718		4.69282	1.45522	6.52389	1.72121	14.0375	1.76305	1.92845	1.92091	275.437	0.0361336
Guang'an	6.62394	4.92819	0.34464	4.63685	3.60326	5.7818	4.7004	26.7313	6.42506	3.13779	58.7998	3.65316	3.46883		9.294	1.88904	6.61895	6.83537	1.11711	0.732486	0.834185	160.156	0.0210103
Dazhou	0.879288	0.633236	0.083085	0.721485	0.658684	0.874852	1.65967	1.99944	0.789057	0.455322	3.77313	0.587919	0.492414	4.25457		0.371449	5.43331	0.828164	0.235552	0.170726	0.182424	25.0838	0.00329065
Ya'an	14.7179	3.29128	0.549792	2.05273	3.82278	3.09484	1.18226	2.21639	2.79789	15.8178	1.56834	18.703	2.99291	1.17241	0.503598		0.653519	5.76198	1.18225	6.56998	2.19946	90.8511	0.0119184
Bazhong	1.48303	0.88193	0.113789	0.741618	1.3136	1.89089	7.31633	3.05002	1.10882	0.602986	4.86109	0.8175	0.676687	3.52042	6.31272	0.560047		1.24344	0.349908	0.24304	0.257749	37.3456	0.00489924
Ziyang	67.9653	19.8411	0.548774	10.1055	14.2991	9.87095	2.87	18.5866	37.2461	20.1829	8.14032	33.791	9.36105	6.16665	1.63212	8.37569	2.10915		2.18881	1.99489	1.60528	276.881	0.0363231
Aba	7.3643	1.62949	0.400569	1.3703	3.00694	3.10887	1.49927	2.03547	1.57095	2.01269	1.75467	3.13889	1.51536	1.29897	0.598325	2.215	0.764984	2.82114		0.851753	0.995359	39.9533	0.00524134
Ganzi	1.60222	0.662453	0.185212	0.493263	0.727075	0.618046	0.331345	0.507926	0.621927	1.56085	0.385537	1.72931	0.626698	0.322033	0.163964	4.65401	0.200897	0.972149	0.322041		0.863053	17.55	0.00230232
Liangshan	3.47402	1.3906	6.94991	1.17538	1.33955	1.43003	0.84813	1.18636	1.25682	2.69635	1.03354	2.54502	1.44604	0.849544	0.405838	3.60912	0.493532	1.81212	0.871765	1.99922		36.8129	0.00482935
																						7622.73

## Sheet: 2016
City	Chengdu	Zigong	Panzhihua	Luzhou	Deyang	Mianyang	Guangyuan	Suining	Neijiang	Leshan	Nanchong	Meishan	Yibin	Guang'an	Dazhou	Ya'an	Bazhong	Ziyang	Aba	Ganzi	Liangshan	Connections	PCT
Chengdu		179.513	11.5983	105.923	659.095	480.26	73.6152	239.113	193.697	510.038	145.332	1255.96	138.482	71.429	22.3837	292.734	33.712	459.891	69.2055	42.3065	37.2425	5021.53	0.498694
Zigong	20.1683		0.683964	55.3551	5.78803	5.33296	2.73593	15.6535	233.162	35.2624	8.40561	19.1387	82.304	6.34133	1.94206	7.60912	2.39303	20.0501	1.89966	2.11417	1.79288	528.133	0.0524495
Panzhihua	1.11449	0.584978		0.528269	0.550203	0.61324	0.421927	0.545214	0.581922	0.896893	0.47103	0.932146	0.618678	0.388527	0.22105	1.10268	0.268075	0.497553	0.411467	0.512721	7.85829	19.1194	0.00189877
Luzhou	13.8984	64.6485	0.721357		4.87917	4.95559	2.86876	11.7646	59.1307	16.3212	7.30032	10.4675	61.0651	7.02402	2.54092	5.5193	2.32303	11.6931	1.8832	1.80503	1.78374	292.594	0.0290578
Deyang	49.6231	3.87876	0.431101	2.79967		103.595	6.38965	9.42064	5.49128	5.50491	6.17057	11.4599	2.94048	3.03465	1.30383	5.68052	2.3009	10.0748	2.32216	1.49808	1.13295	235.053	0.0233434
Mianyang	80.2585	7.93247	1.06651	6.31153	229.943		27.9649	33.1199	10.2668	12.2755	27.7985	17.1852	6.79157	11.3507	4.04299	10.9259	7.7648	14.3043	5.49118	2.96806	2.80835	520.57	0.0516985
Guangyuan	7.64382	2.44783	0.439908	2.20492	8.45874	16.9601		8.26764	3.25016	2.60009	12.074	3.59266	2.13129	5.54306	4.54589	2.46081	17.8059	2.67894	1.6128	0.943419	1.00312	106.665	0.010593
Suining	29.3584	17.1067	0.696652	11.0086	15.3629	24.3334	10.0796		29.0398	9.38601	106.403	13.4852	9.81671	38.9154	6.8383	5.75656	9.25752	20.913	2.68684	1.80614	1.73036	363.981	0.0361474
Neijiang	16.5749	177.587	0.518218	38.5626	6.24117	5.25715	2.7829	20.2392		16.7447	8.89868	12.2714	28.1205	6.67386	1.91339	5.12197	2.38414	31.6649	1.49389	1.56879	1.31044	385.93	0.0383271
Leshan	126.389	77.7756	2.31295	30.8237	18.1184	18.2025	6.31024	18.9434	48.4904		11.5796	78.1728	51.2316	8.63348	2.94327	78.7509	3.47069	38.9033	4.94021	10.4769	7.40842	643.877	0.0639442
Nanchong	21.6204	11.13	0.729241	8.27693	12.1925	24.7462	17.7644	128.922	15.4703	6.95169		9.49117	7.76088	98.7846	15.0502	4.75258	17.1939	10.2802	2.65473	1.599	1.73755	417.108	0.0414235
Meishan	146.746	19.9035	1.13343	9.3209	17.7842	12.0152	4.17248	12.8327	16.7555	36.8587	7.45432		12.0102	5.01053	1.88127	45.5156	2.3238	36.0661	3.91365	5.75206	3.49869	400.949	0.0398187
Yibin	23.0781	122.083	1.07298	77.558	6.50865	6.77273	3.50467	13.3243	54.7651	34.4541	8.69395	17.1305		6.72478	2.23533	10.398	2.73199	13.3909	2.64632	2.95566	2.80471	412.834	0.040999
Guang'an	8.54741	6.75408	0.483839	6.40576	4.82317	8.12768	6.58987	37.9273	9.33273	4.16907	79.4596	5.1316	4.82869		12.9309	2.70381	9.49311	6.18745	1.5235	1.0177	1.10056	217.538	0.0216039
Dazhou	1.24582	0.96208	0.128037	1.0778	0.963848	1.34651	2.55411	3.09986	1.24451	0.661069	5.63068	0.896157	0.746545	6.01438		0.569035	8.44245	0.927511	0.357649	0.258231	0.264129	37.3904	0.00371329
Ya'an	24.1148	5.57918	0.945321	3.46513	6.21531	5.38584	2.03003	3.86228	4.93083	26.1794	2.6317	32.0907	5.13988	1.86134	0.842222		1.12883	6.78442	2.00506	10.97	3.57149	149.734	0.0148702
Bazhong	2.2255	1.4061	0.18417	1.16875	2.01746	3.06732	11.8256	4.97747	1.83928	0.924599	7.62986	1.31296	1.08222	5.23712	10.0136	0.904608		1.42495	0.557486	0.385341	0.392468	58.5768	0.00581734
Ziyang	25.6147	9.93978	0.288399	4.9635	7.45306	4.76745	1.50622	9.48681	20.6103	8.74407	3.84888	17.1926	4.47543	2.87995	0.928176	4.58708	1.20224		1.07218	1.1421	0.76563	131.469	0.0130563
Aba	8.72815	2.13247	0.540053	1.8101	3.88989	4.14412	2.01859	2.7599	2.20177	2.51432	2.2506	4.22448	2.0027	1.6057	0.810431	3.06972	1.06505	2.42782		1.15292	1.25467	50.6034	0.00502549
Ganzi	2.2409	0.996737	0.282629	0.72866	1.05393	0.940747	0.504936	0.77918	0.971074	2.23946	0.569328	2.60764	0.939423	0.450481	0.245754	7.0536	0.309184	1.08614	0.484208		1.23677	25.7208	0.00255436
Liangshan	4.4489	1.9063	9.76926	1.62394	1.79758	2.00748	1.19056	1.68353	1.82937	3.57136	1.39524	3.57708	2.01045	1.09867	0.566902	5.17908	0.710191	1.6421	1.1884	2.78925		49.9857	0.00496413
																						10069.4

## Sheet: 2017
City	Chengdu	Zigong	Panzhihua	Luzhou	Deyang	Mianyang	Guangyuan	Suining	Neijiang	Leshan	Nanchong	Meishan	Yibin	Guang'an	Dazhou	Ya'an	Bazhong	Ziyang	Aba	Ganzi	Liangshan	Connections	PCT
Chengdu		248.553	14.8788	152.356	1010.25	675.575	101.937	314.101	251.798	684.087	191.184	1672.39	192.68	92.2322	29.9604	393.604	46.6456	604.65	61.4422	59.4538	47.6666	6845.45	0.480557
Zigong	27.8896		0.977618	83.4852	9.00298	8.03921	4.22119	22.239	330.733	51.2915	12.0478	27.8794	121.986	9.10544	2.84049	11.1401	3.57869	29.2406	2.22244	3.23596	2.5204	763.677	0.0536108
Panzhihua	1.36781	0.800946		0.71365	0.766641	0.828259	0.589268	0.696692	0.746004	1.16626	0.606595	1.22359	0.821096	0.503593	0.293548	1.45915	0.362759	0.660436	0.44413	0.712486	9.95723	24.7201	0.00173538
Luzhou	22.1572	108.203	1.12897		8.39717	8.3465	4.84642	18.5064	91.9049	26.737	11.6295	16.8317	101.198	11.1111	4.03128	8.84926	3.79023	18.4435	2.36195	2.99572	2.76782	474.238	0.033292
Deyang	94.7827	7.52772	0.782411	5.41724		203.344	12.5178	17.1639	9.80239	10.6293	11.4661	21.3773	5.67096	5.59712	2.34448	10.4411	4.26299	18.1039	3.5705	2.81024	2.04286	449.655	0.0315662
Mianyang	118.559	12.5734	1.58114	10.0719	380.359		44.7522	49.3554	15.1774	18.8668	41.8051	26.1628	10.6334	16.9626	6.13371	16.6744	12.1056	21.5331	6.3736	4.7152	4.12262	818.518	0.0574607
Guangyuan	11.0411	3.80365	0.642309	3.40844	13.3818	26.2924		12.0328	4.70114	3.90801	17.7739	5.3585	3.24825	8.15345	6.74398	3.67185	27.0603	3.9637	1.93829	1.46373	1.44436	160.032	0.0112344
Suining	39.8205	25.1264	0.960775	16.1327	23.1928	35.6542	15.0052		39.7758	13.2994	147.94	19.0125	14.1473	54.0263	9.6256	8.13711	13.3532	29.3101	2.9995	2.66043	2.35406	512.534	0.0359804
Neijiang	21.8248	255.477	0.703366	54.7748	9.05585	7.49605	4.07719	27.1943		23.1072	12.0852	16.9327	39.3921	9.1015	2.64306	7.08791	3.36207	43.7538	1.70907	2.26577	1.74624	543.79	0.0381746
Leshan	173.141	115.694	3.21091	46.5316	28.6743	27.2097	9.45586	26.5512	67.4745		16.3306	111.713	75.4926	12.0679	4.21365	113.209	5.11262	55.0831	5.1737	15.722	10.1985	922.261	0.0647436
Nanchong	28.8215	16.1864	0.994733	12.0551	18.4239	35.9114	26.1565	175.919	21.0194	9.72698		13.2501	11.0836	135.547	21.0524	6.66682	24.6603	14.2907	2.87363	2.34209	2.3394	579.32	0.0406688
Meishan	196.311	29.1653	1.56238	13.5856	26.746	17.4996	6.20841	17.6039	22.9317	51.8107	10.3172		17.201	6.94129	2.65321	64.2953	3.35289	50.6906	4.39561	8.48987	4.74689	556.508	0.0390674
Yibin	34.1632	192.756	1.58364	123.378	10.7171	10.7431	5.58348	19.7859	80.5809	52.8854	13.0358	25.9817		10.0117	3.37157	15.7932	4.23664	20.039	3.05725	4.66779	4.10201	636.473	0.044681
Guang'an	10.6504	9.37049	0.632568	8.82241	6.88889	11.1613	9.29989	49.2099	12.1255	5.50588	103.827	6.8284	6.52035		17.3826	3.62709	13.0337	8.29059	1.6214	1.43229	1.41291	287.643	0.0201928
Dazhou	1.68697	1.42537	0.179796	1.5608	1.40703	1.96798	3.87151	4.27512	1.71699	0.937405	7.86312	1.2727	1.07071	8.47594		0.809319	12.2025	1.32602	0.443174	0.383175	0.362606	53.2382	0.00373737
Ya'an	33.0519	8.33687	1.33285	5.10963	9.34508	7.97859	3.08958	5.38976	6.86686	37.5604	3.71357	45.995	7.47975	2.63761	1.20697		1.65147	9.72965	2.39217	16.4343	4.94403	214.246	0.0150403
Bazhong	3.22217	2.20312	0.272582	1.80031	3.13872	4.76498	18.8927	7.27584	2.67946	1.39538	11.2998	1.97311	1.65059	7.79688	14.9702	1.35854		2.13733	0.714268	0.601674	0.569981	88.7176	0.00622806
Ziyang	32.2721	13.9087	0.383439	6.7688	10.299	6.54887	2.16165	12.3396	26.9427	11.6159	5.05954	23.0485	6.03222	3.83198	1.25694	6.18418	1.65141		1.26059	1.61582	0.99205	174.174	0.0122272
Aba	4.75878	1.53403	0.37418	1.25789	2.94752	2.81288	1.50968	1.83248	1.52718	1.58321	1.47636	2.90029	1.33548	1.08751	0.609598	2.20639	0.800851	1.82928		0.911562	0.829812	34.125	0.00239561
Ganzi	3.22568	1.56467	0.420495	1.1176	1.62512	1.45774	0.810915	1.13856	1.41828	3.37023	0.842909	3.92407	1.42834	0.67296	0.369216	10.6183	0.47257	1.64253	0.638557		1.79934	38.5581	0.00270682
Liangshan	5.66464	2.66935	12.8718	2.26173	2.58759	2.79171	1.69326	2.20667	2.39422	4.78856	1.84416	4.80575	2.74938	1.45408	0.765304	6.99684	0.980576	2.20887	1.27324	3.94122		66.949	0.00469988
																						14244.8

## Sheet: 2018
City	Chengdu	Zigong	Panzhihua	Luzhou	Deyang	Mianyang	Guangyuan	Suining	Neijiang	Leshan	Nanchong	Meishan	Yibin	Guang'an	Dazhou	Ya'an	Bazhong	Ziyang	Aba	Ganzi	Liangshan	Connections	PCT
Chengdu		341.812	20.5054	201.806	1577.61	974.221	143.543	440.228	342.474	937.657	278.482	2239.59	287.987	121.03	44.3708	567.142	63.9749	832.279	57.1126	94.3154	64.0828	9630.22	0.483813
Zigong	36.0654		1.26909	105.404	12.6692	10.798	5.59894	29.1834	427.615	66.6665	16.088	35.9912	165.854	11.4548	3.97509	14.9239	4.67114	38.4986	2.29543	4.72039	3.17942	996.921	0.0500844
Panzhihua	1.86408	1.09341		0.935374	1.10759	1.15566	0.805585	0.945974	0.994242	1.58342	0.838724	1.63695	1.1579	0.656063	0.420777	2.00959	0.486674	0.891348	0.480722	1.06068	12.9876	33.1124	0.00166353
Luzhou	27.8749	137.986	1.42125		11.5457	10.8926	6.23383	23.5772	115.042	33.6934	15.1234	20.9958	134.113	13.5182	5.46608	11.5225	4.78757	23.4694	2.29045	4.2568	3.38851	607.199	0.0305051
Deyang	163.732	12.4618	1.2645	8.67516		348.886	20.6709	28.4078	15.7426	17.8825	19.4413	34.709	9.85104	8.84949	4.00684	17.3478	6.84946	29.0563	4.56899	4.99771	3.24185	760.643	0.038214
Mianyang	169.953	17.853	2.21771	13.757	586.435		64.1352	70.3232	21.1282	26.7306	61.0653	36.3274	15.8668	22.9859	9.22513	24.2167	16.9693	30.3241	6.70404	7.46123	5.63958	1209.32	0.060755
Guangyuan	15.8995	5.39019	0.892902	4.65135	20.2133	38.3523		17.0293	6.49822	5.5525	25.71	7.43929	4.801	11.0294	10.0057	5.26078	37.5827	5.52358	2.11811	2.26532	1.96213	228.178	0.0114634
Suining	55.4019	34.808	1.30958	21.4813	34.4468	50.7311	20.8978		53.9029	18.3613	209.213	25.7841	20.4209	71.4266	14.0605	11.4511	18.217	40.1923	3.1775	4.06382	3.12899	712.477	0.0357942
Neijiang	28.6916	339.529	0.916274	69.776	12.7078	10.1466	5.42691	35.8834		30.4048	16.2111	22.0535	53.84	11.5412	3.69816	9.50164	4.4005	57.7034	1.82197	3.28718	2.21437	719.756	0.0361599
Leshan	225.441	151.912	4.18783	58.6482	41.4268	36.8406	12.6011	35.0789	87.2575		22.1495	143.23	104.5	15.1179	5.91964	153.405	6.67237	72.3307	4.91851	23.3632	12.9419	1217.94	0.0611883
Nanchong	43.4031	23.7641	1.43796	17.0645	29.1955	54.5567	38.6339	259.1	30.1584	14.3582		19.0386	17.1278	189.973	32.4894	9.96106	35.5538	20.6593	3.14716	3.79412	3.30622	846.722	0.0425385
Meishan	243.893	37.147	1.96098	16.5533	36.4199	22.6775	7.96187	22.3119	28.6668	64.8748	13.3028		22.5709	8.43313	3.59566	83.3285	4.23459	64.6219	4.37492	12.0023	5.78469	704.716	0.0354043
Yibin	53.3136	290.996	2.35799	179.746	17.5716	16.8377	8.49449	30.0395	118.971	80.4625	20.3443	38.3691		14.4292	5.35755	24.3377	6.28431	29.7889	3.38739	7.80918	5.97437	954.872	0.0479719
Guang'an	13.1449	11.791	0.783818	10.6293	9.26079	14.3105	11.7743	61.6421	14.9619	6.82918	132.383	8.41051	8.46527		23.2196	4.63929	16.2359	10.4163	1.59278	1.99553	1.70132	364.187	0.0182964
Dazhou	2.49626	2.11951	0.260405	2.22633	2.172	2.97505	5.72925	6.28559	2.48342	1.38516	11.7276	1.85755	1.62814	12.0277		1.20074	17.7508	1.94142	0.553064	0.609144	0.512226	77.9414	0.0039157
Ya'an	48.9566	12.2095	1.90824	7.20088	14.4287	11.9829	4.51958	7.85452	9.79016	55.0771	5.51697	66.0513	11.3484	3.68728	1.84237		2.36484	13.9836	2.78451	26.0145	6.91729	314.439	0.0157971
Bazhong	4.2829	2.96379	0.358403	2.32041	4.41825	6.51209	25.3814	9.69075	3.51643	1.85789	15.2718	2.60321	2.27259	10.0079	21.123	1.83405		2.84876	0.791572	0.875743	0.729639	119.66	0.00601163
Ziyang	42.6149	18.6824	0.502047	8.69991	14.335	8.90039	2.89189	16.3527	35.2668	15.4037	6.78709	30.3837	8.23912	4.91067	1.76693	8.29453	2.17882		1.44263	2.32866	1.26391	231.246	0.0116176
Aba	2.5479	0.970534	0.235911	0.73976	1.96397	1.71441	0.972527	1.12639	0.970201	0.91263	0.900834	1.79221	0.8163	0.654247	0.438564	1.43906	0.527487	1.25694		0.673338	0.493967	21.1472	0.00106241
Ganzi	5.6149	2.66338	0.694622	1.8347	2.86679	2.54624	1.36871	1.92241	2.3359	5.78499	1.44926	6.56135	2.51131	1.09384	0.644596	17.9414	0.778769	2.70753	0.898551		2.91507	65.1343	0.00327229
Liangshan	7.53754	3.54431	16.8044	2.88548	3.67406	3.80245	2.25868	2.92446	3.10893	6.33135	2.49515	6.24794	3.79591	1.84251	1.07092	9.4255	1.28194	2.90344	1.30238	5.75941		88.9967	0.00447111
																						19904.8

## Sheet: 2019
City	Chengdu	Zigong	Panzhihua	Luzhou	Deyang	Mianyang	Guangyuan	Suining	Neijiang	Leshan	Nanchong	Meishan	Yibin	Guang'an	Dazhou	Ya'an	Bazhong	Ziyang	Aba	Ganzi	Liangshan	Connections	PCT
Chengdu		446.409	29.7866	273.528	2228.81	1195.17	200.598	633.972	466.301	1369.9	428.321	3060.96	421.746	165.909	79.9707	823.084	92.4107	1111.62	92.7659	176.131	87.0009	13384.4	0.496499
Zigong	41.928		1.56724	123.463	15.3893	12.3358	6.65181	35.7956	506.804	83.1863	20.3458	42.4399	205.386	13.6954	5.67343	18.4905	5.78519	45.127	3.12368	6.81035	3.66998	1197.67	0.044428
Panzhihua	2.64368	1.48099		1.29758	1.58251	1.57501	1.12177	1.37061	1.37964	2.36708	1.25793	2.2733	1.70829	0.924066	0.694094	2.91517	0.701611	1.21013	0.753947	1.76936	17.6796	46.7064	0.00173259
Luzhou	34.8207	167.341	1.86115		14.8508	13.0531	7.85343	30.7029	143.874	44.7577	20.4356	26.2069	176.836	17.0751	8.37711	15.123	6.26829	28.9003	3.30625	6.62673	4.15247	772.422	0.0286533
Deyang	218.194	16.0404	1.74553	11.4204		448.687	27.4511	39.1235	20.8193	25.2651	27.7067	45.8481	13.7704	11.8488	6.36482	24.0061	9.44088	37.7474	6.88967	8.03593	4.19786	1004.6	0.0372661
Mianyang	163.226	17.9372	2.42356	14.0035	625.941		67.4275	75.432	22.097	28.4778	67.4548	37.5501	16.9639	24.0356	12.0394	26.572	18.743	31.7434	8.27811	9.88308	5.70879	1275.94	0.0473314
Guangyuan	21.1584	6.89794	1.22773	6.09526	27.3648	48.9395		23.3611	8.54814	7.81635	36.559	9.78101	6.68836	14.6902	15.9018	7.24952	51.569	7.13206	3.18452	3.64936	2.53096	310.345	0.0115124
Suining	76.1991	45.8077	1.85613	28.9883	48.034	66.3859	28.495		72.9687	26.6437	307.258	34.9104	29.3364	97.897	23.1622	16.2614	25.7517	53.3672	4.93147	6.79738	4.16037	999.212	0.0370662
Neijiang	36.0586	417.265	1.20205	87.3958	16.4453	12.5117	6.84921	46.9462		40.7515	21.8495	27.7308	71.3735	14.7322	5.52068	12.5048	5.77512	71.7129	2.60625	4.94891	2.7237	906.904	0.033642
Leshan	304.48	196.857	5.92784	78.1452	57.3618	46.3465	17.1597	49.2703	117.131		32.571	192.213	148.627	20.4629	10.0547	217.403	9.43065	95.5183	7.73509	40.6112	17.1208	1664.43	0.0617426
Nanchong	67.8771	34.3288	2.24607	25.4393	44.8507	78.2723	58.0545	405.114	44.7768	23.2228		28.399	27.3692	286.355	59.4406	15.5695	55.1381	29.8979	5.36287	7.08018	4.85864	1303.65	0.0483596
Meishan	311.234	45.9445	2.60435	20.9319	47.6192	27.9565	10.1726	29.5328	36.4628	87.9311	18.2213		30.2938	10.8512	5.51341	110.947	5.61949	80.8357	6.363	18.6367	7.20091	914.872	0.0339376
Yibin	74.3753	385.636	3.39431	244.97	24.806	21.905	11.7636	43.0433	162.769	117.925	30.4569	52.5414		19.9548	9.13915	35.0783	9.01993	39.9889	5.37943	13.597	8.05614	1313.8	0.0487359
Guang'an	16.4009	14.4147	1.02924	13.2595	11.9648	17.3978	14.8739	80.5173	18.8332	9.10114	178.628	10.5499	11.1859		35.2492	6.10957	21.344	12.9329	2.2987	3.06546	2.09074	481.247	0.0178521
Dazhou	5.60004	4.22995	0.547634	4.60806	4.55278	6.17312	11.5913	13.4946	4.9993	3.16781	26.2657	3.79708	3.629	24.9695		2.52413	36.5122	3.71242	1.20034	1.4143	1.02898	164.018	0.00608432
Ya'an	68.8553	16.4692	2.7477	9.93788	20.5137	16.2764	6.26075	11.318	13.5277	81.8254	8.21891	91.2804	16.64	5.17017	3.0154		3.39361	18.9218	4.34361	43.0168	9.36491	451.098	0.0167336
Bazhong	6.02148	4.01355	0.515098	3.20844	6.28384	8.94255	35.0935	13.9607	4.8663	2.76473	22.6714	3.6012	3.33278	14.0688	33.975	2.64332		3.85952	1.22366	1.41819	0.987102	173.451	0.00643424
Ziyang	52.2177	22.5698	0.640483	10.6642	18.1126	10.9183	3.54925	20.8572	43.5628	20.1873	8.86234	37.3452	10.6518	6.1455	2.49034	10.625	2.78236		1.98241	3.28744	1.51437	288.967	0.0107193
Aba	4.5057	1.61536	0.412599	1.26146	3.41825	2.94406	1.63634	1.99283	1.637	1.69032	1.64368	3.03953	1.48161	1.12942	0.832565	2.52192	0.912127	2.04977		1.28397	0.819084	36.8276	0.00136613
Ganzi	13.7949	5.67912	1.56139	4.07705	6.4291	5.66782	2.95982	4.4294	5.01244	14.3106	3.49923	14.3556	6.03874	2.42872	1.58184	40.2743	1.70466	5.48123	2.07045		6.27976	147.636	0.00547662
Liangshan	9.84491	4.42162	22.541	3.69113	4.8523	4.73013	2.91473	3.91688	3.9857	8.71649	3.46935	8.01393	5.16936	2.39326	1.66277	12.6677	1.71423	3.64803	1.90828	9.07294		119.335	0.00442677
																						26957.5

## Sheet: 2020
City	Chengdu	Zigong	Panzhihua	Luzhou	Deyang	Mianyang	Guangyuan	Suining	Neijiang	Leshan	Nanchong	Meishan	Yibin	Guang'an	Dazhou	Ya'an	Bazhong	Ziyang	Aba	Ganzi	Liangshan	Connections	PCT
Chengdu		172.122	14.8889	130.422	996.146	765.578	119.819	384.276	263.98	853.329	294.431	1579.61	228.915	69.8446	48.8774	476.592	52.9499	516.01	74.2612	108.075	33.805	7183.93	0.434997
Zigong	13.4914		0.53895	41.1614	5.28788	4.52892	2.73345	13.3975	187.949	28.8507	7.70209	14.8499	70.566	4.36831	2.21679	6.90117	2.20683	15.8183	1.42126	2.64833	1.15676	427.795	0.0259036
Panzhihua	1.55524	0.718233		0.709563	0.861775	0.976122	0.737536	0.851283	0.816396	1.43135	0.814768	1.28834	0.99684	0.468559	0.431339	1.74998	0.420875	0.637677	0.54272	1.10426	8.86231	25.9752	0.00157283
Luzhou	18.0663	72.7429	0.940968		7.28885	7.51222	4.74471	17.6203	79.1344	24.8326	12.286	13.6214	94.0002	7.81886	4.87183	8.43697	3.5054	14.0415	2.2944	3.86119	1.85434	399.475	0.0241888
Deyang	89.3726	6.05263	0.740184	4.72086		206.726	13.9101	18.2711	9.53078	11.076	13.212	19.8495	5.92992	4.63779	3.07033	11.0866	4.42785	16.0063	3.88326	3.86709	1.62029	447.991	0.0271265
Mianyang	163.02	12.3035	1.98985	11.5478	490.641		66.1545	73.4493	19.7615	28.5994	71.7633	32.0967	15.6746	17.6449	11.3727	24.3095	16.8056	23.6331	9.37722	9.43639	4.0691	1103.65	0.0668275
Guangyuan	18.3693	4.28998	0.895034	4.47593	19.34	42.483		19.9297	6.73818	6.78591	33.6015	7.4127	5.42942	9.70462	13.1877	5.83587	40.7959	4.75268	3.10739	3.05786	1.63875	251.831	0.0152488
Suining	64.0919	28.5078	1.35925	21.2155	33.9659	57.5303	24.9354		57.9942	22.8786	281.218	26.5069	23.6155	64.71	19.4159	13.1805	20.6074	36.1225	4.90915	5.74445	2.68456	811.194	0.049119
Neijiang	27.2837	247.83	0.807789	59.0444	10.9794	9.59186	5.50015	35.9383		30.8985	17.5808	19.2774	51.926	9.16048	4.15673	9.1478	4.18867	45.2657	2.24556	3.75553	1.68204	596.261	0.0361044
Leshan	295.408	127.422	4.74369	62.0594	42.7374	46.4955	16.4092	47.487	103.493		34.9754	160.065	134.322	14.3168	9.45484	196.759	8.36472	69.2705	9.01428	38.558	11.4304	1432.79	0.0867572
Nanchong	76.5448	25.546	2.02783	23.058	38.2841	87.6162	62.6328	438.346	44.2219	26.2658		26.734	28.1047	229.222	62.1419	15.7533	54.5217	24.2982	6.79653	7.48758	3.7546	1283.36	0.0777091
Meishan	190.883	22.8941	1.49043	11.8828	26.7353	18.2149	6.95671	19.2051	22.5389	55.8737	12.4265		18.4604	5.67929	3.58751	69.6314	3.51965	44.058	4.8514	12.1795	3.70594	554.774	0.0335924
Yibin	51.0293	200.689	2.12734	151.271	14.7338	16.4093	8.81011	31.5633	111.995	86.4947	24.0986	34.0542		11.0982	6.67716	24.6035	6.27093	23.3499	4.80105	9.98915	4.31344	824.379	0.0499173
Guang'an	6.52945	5.21001	0.419346	5.27676	4.83251	7.74661	7.2417	36.2706	8.2857	3.86621	82.4266	4.3936	4.65425		16.341	2.71378	9.60759	5.23655	1.24608	1.4188	0.773866	214.491	0.0129877
Dazhou	4.92114	2.8475	0.415758	3.54103	3.44557	5.37736	10.5157	11.7207	4.04927	2.74983	24.0663	2.98906	3.0158	17.5992		2.08184	29.7249	2.61895	1.15154	1.2082	0.722739	134.762	0.00816005
Ya'an	54.2512	10.0223	1.90704	6.93314	14.0662	12.9954	5.19249	8.99571	10.075	64.6982	6.89768	65.592	12.5636	3.30441	2.35372		2.54645	12.2701	3.90652	33.8531	5.9261	338.35	0.0204876
Bazhong	4.61564	2.45424	0.351224	2.2059	4.30207	6.87972	28.5942	10.7704	3.53273	2.10626	18.2811	2.53892	2.45218	8.95855	25.7353	1.95002		2.48356	1.04463	1.08305	0.628307	130.968	0.0079303
Ziyang	25.0007	9.77771	0.295774	4.9112	8.64378	5.37731	1.95861	10.4933	21.2193	9.69477	4.5283	17.6645	5.07497	2.71391	1.26027	5.22253	1.38039		1.09828	1.66808	0.677203	138.661	0.00839612
Aba	7.43856	1.81628	0.520436	1.65912	4.33553	4.41113	2.46644	2.94831	2.1763	2.60827	2.61867	4.0214	2.15733	1.33515	1.14564	3.43759	1.20039	2.27063		1.80223	0.975925	51.3453	0.00310903
Ganzi	12.0874	3.77885	1.18234	3.11751	4.82068	4.95634	2.67826	3.85207	4.06391	12.457	3.22118	11.2725	5.01174	1.6974	1.34211	33.2614	1.3896	3.8506	2.01228		4.35526	120.409	0.00729091
Liangshan	3.09433	1.35086	7.766	1.22533	1.65309	1.74918	1.2	1.47333	1.48967	3.02234	1.32195	2.80716	1.77118	0.757718	0.657067	4.76532	0.659768	1.27941	0.891815	3.56446		42.5	0.00257343
																						16514.9

## Sheet: 2022
City	Chengdu	Zigong	Panzhihua	Luzhou	Deyang	Mianyang	Guangyuan	Suijning	Neijiang	Leshan	Nanchong	Meishan	Yibin	Guang'an	Dazhou	Ya'an	Bazhong	Ziyang	Aba	Ganzi	Liangshan	Connections	PCT
Chengdu		67.9	5.1	85.8	423.4	565.8	34.6	107.9	208.1	279.8	100.8	710	162.6	37.7	17.9	220.7	14.2	796.4	17.4	29.8	4.4	3890.43	0.4178
Zigong	4.8		0.2	15.6	1.8	1.6	0.8	3.7	78.3	10	2.2	5.7	27.2	1.7	0.6	2.2	0.6	11.4	0.3	0.7	0.2	341.79	0.0367
Panzhihua	0.3	0.2		0.2	0.2	0.2	0.1	0.2	0.2	0.3	0.1	0.3	0.2	0.1	0.1	0.4	0.1	0.3	0.1	0.2	1	835.98	0.0898
Luzhou	19.1	49.6	0.6		5.4	8.2	2.6	10.4	91.1	20	8.7	11.5	105.7	7.1	3	6.6	1.8	28.3	1	2.1	0.5	349.84	0.0376
Deyang	36.2	2.1	0.3	2.1		86.2	4.2	5.6	4.6	4.3	4.3	8.5	2.6	2	0.9	4	1.3	13.5	0.9	1.2	0.3	1157.27	0.1243
Mianyang	253.5	10.4	1.6	16.4	452.5		43.8	51.8	31.7	27.9	65.1	33.3	25.3	20.4	9	24.7	10.1	67.4	5	6.1	1.2	169.47	0.0182
Guangyuan	4.2	0.9	0.2	1.2	4.4	11.3		3.5	2.1	1.5	6.4	1.9	1.5	2.6	2.4	1.3	7	2.8	0.4	0.5	0.2	185.02	0.0199
Suining	10.7	5.3	0.2	4.6	6.5	11.5	3.8		14.6	3.9	41.5	5.6	5	14.5	2.9	2.4	3.1	17.5	0.6	0.9	0.2	155.14	0.0167
Neijiang	41.9	224.7	0.7	82.2	10.8	14.3	4.1	29.5		35.7	17.6	22.2	80.4	11	3.4	9.7	2.9	115.6	1.3	2.8	0.6	214.38	0.023
Leshan	52.4	26.6	0.9	16.8	9.4	11.7	2.7	7.3	33.3		5.7	37.7	34.8	3.8	1.7	43	1.3	44.8	1.2	6.1	0.9	711.47	0.0764
Nanchong	21.2	6.6	0.5	8.3	10.6	30.6	12.8	88.1	18.5	6.4		8.1	10.1	76.7	13.9	4.4	10.6	19.6	1.1	1.5	0.4	383.23	0.0412
Meishan	66.8	7.7	0.5	4.9	9.4	7	2	5.3	10.4	19	3.6		7.5	2.3	1	23.9	1	37.1	1.1	3.4	0.6	109.54	0.0118
Yibin	62.5	149.4	1.5	182.4	11.9	21.8	5.1	19.3	153.6	71.4	18.5	30.8		11.2	4.6	21.6	3.4	57.9	2.2	5.7	1.2	170.56	0.0183
Guang'an	4.1	2.6	0.2	3.4	2.5	4.9	3	15.8	5.9	2.2	39.4	2.7	3.1		6.8	1.4	3.8	6.5	0.4	0.6	0.2	56.45	0.0061
Dazhou	2.1	1	0.1	1.6	1.2	2.4	3	3.5	2	1.1	7.9	1.2	1.4	7.5		0.8	8	2.3	0.3	0.3	0.1	479.13	0.0515
Ya'an	29.6	4.2	0.8	4	6.4	7.4	1.8	3.3	6.4	30.8	2.8	34	7.5	1.8	0.9		0.9	13.8	1.1	11.9	1.1	18.07	0.0019
Bazhong	0.6	0.4	0.1	0.4	0.7	1	3.8	1.4	0.6	0.3	2.2	0.4	0.4	1.6	2.9	0.3		0.8	0.1	0.1	0.1	47.88	0.0051
Ziyang	115.7	23.6	0.7	18.4	22.9	21.9	4.2	25.6	83.4	34.8	13.5	57.3	21.9	8.7	2.8	15	2.7		1.8	3.6	0.7	20.22	0.0022
Aba	1.2	0.3	0.1	0.3	0.7	0.7	0.3	0.4	0.4	0.4	0.4	0.8	0.4	0.3	0.1	0.5	0.2	0.8		0.2	0.1	1.74	0.0002
Ganzi	1.8	0.6	0.2	0.6	0.8	0.8	0.4	0.5	0.8	2	0.4	2.2	0.9	0.3	0.2	5.3	0.2	1.5	0.2		0.4	4.88	0.0005
Liangshan	0.1	0.1	0.4	0	0.1	0.1	0	0	0.1	0.1	0	0.1	0.1	0	0	0.2	0	0.1	0	0.1		8.68	0.0009
																						9311.17

## Sheet: Geographical spatial proximity
City	Chengdu	Zigong	Panzhihua	Luzhou	Deyang	Mianyang	Guangyuan	Suining	Neijiang	Leshan	Nanchong	Meishan	Yibin	Guang'an	Dazhou	Ya'an	Bazhong	Ziyang	Aba	Ganzi	Liangshan
Chengdu		0	0	0	1	0	0	0	0	0	0	1	0	0	0	1	0	1	1	0	0
Zigong	0		0	1	0	0	0	0	1	1	0	1	1	0	0	0	0	0	0	0	0
Panzhihua	0	0		0	0	0	0	0	0	0	0	0	0	0	0	0	0	0	0	0	1
Luzhou	0	1	0		0	0	0	0	1	0	0	0	1	0	0	0	0	0	0	0	0
Deyang	1	0	0	0		1	0	1	0	0	0	0	0	0	0	0	0	1	1	0	0
Mianyang	0	0	0	0	1		1	1	0	0	1	0	0	0	0	0	0	0	1	0	0
Guangyuan	0	0	0	0	0	1		0	0	0	1	0	0	0	0	0	1	0	0	0	0
Suining	0	0	0	0	1	1	0		0	0	1	0	0	1	0	0	1	1	0	0	0
Neijiang	0	1	0	1	0	0	0	0		1	0	1	0	0	0	0	0	1	0	0	0
Leshan	0	1	0	0	0	0	0	0	1		0	1	1	0	0	1	0	0	0	0	1
Nanchong	0	0	0	0	0	1	1	1	0	0		0	0	1	1	0	1	0	0	0	0
Meishan	1	1	0	0	0	0	0	0	1	1	0		0	0	0	1	0	1	0	0	0
Yibin	0	1	0	1	0	0	0	0	0	1	0	0		0	0	0	0	0	0	0	1
Guang'an	0	0	0	0	0	0	0	1	0	0	1	0	0		1	0	0	0	0	0	0
Dazhou	0	0	0	0	0	0	0	0	0	0	1	0	0	1		0	1	0	0	0	0
Ya'an	1	0	0	0	0	0	0	0	0	1	0	1	0	0	0		0	0	1	1	1
Bazhong	0	0	0	0	0	0	1	1	0	0	1	0	0	0	1	0		0	0	0	0
Ziyang	1	0	0	0	1	0	0	1	1	0	0	1	0	0	0	0	0		0	0	0
Aba	1	0	0	0	1	1	0	0	0	0	0	0	0	0	0	1	0	0		1	0
Ganzi	0	0	0	0	0	0	0	0	0	0	0	0	0	0	0	1	0	0	1		1
Liangshan	0	0	1	0	0	0	0	0	0	1	0	0	1	0	0	1	0	0	0	1

## Sheet: Shortest road distance
City	Chengdu	Zigong	Panzhihua	Luzhou	Deyang	Mianyang	Guangyuan	Suining	Neijiang	Leshan	Nanchong	Meishan	Yibin	Guang'an	Dazhou	Ya'an	Bazhong	Ziyang	Aba	Ganzi	Liangshan
Chengdu		184	629	260	84	130	297	171	172	136	232	73	243	301	395	130	345	87	316	258	435
Zigong	184		728	95	263	309	433	179	45	118	248	160	79	272	412	233	388	128	508	357	534
Panzhihua	629	728		803	712	749	916	793	750	604	863	600	749	909	1025	510	970	682	902	609	211
Luzhou	260	95	803		323	367	479	235	101	200	304	246	105	294	404	309	443	188	581	433	609
Deyang	84	263	712	323		53	220	177	229	222	220	159	316	302	401	211	313	144	352	339	516
Mianyang	130	309	749	367	53		174	160	274	269	179	219	363	264	358	248	272	190	389	377	554
Guangyuan	297	433	916	479	220	174		248	385	435	208	372	493	293	273	414	144	355	555	542	719
Suining	171	179	793	235	177	160	248		140	254	77	210	253	121	240	294	216	137	471	422	599
Neijiang	172	45	750	101	229	274	385	140		149	213	178	119	236	379	256	353	93	509	379	556
Leshan	136	118	604	200	222	269	435	254	149		336	123	161	363	488	109	476	134	493	233	409
Nanchong	232	248	863	304	220	179	208	77	213	336		280	321	85	178	359	175	215	531	493	669
Meishan	73	160	600	246	159	219	372	210	178	123	280		220	325	443	101	417	101	376	229	406
Yibin	243	79	749	105	316	363	493	253	119	161	321	220		344	483	255	460	197	562	379	556
Guang'an	301	272	909	294	302	264	293	121	236	363	85	325	344		167	410	204	241	597	538	717
Dazhou	395	412	1025	404	401	358	273	240	379	488	178	443	483	167		526	130	380	697	655	832
Ya'an	130	233	510	309	211	248	414	294	256	109	359	101	255	410	526		472	185	403	132	309
Bazhong	345	388	970	443	313	272	144	216	353	476	175	417	460	204	130	472		344	637	601	778
Ziyang	87	128	682	188	144	190	355	137	93	134	215	101	197	241	380	185	344		402	311	488
Aba	316	508	902	581	352	389	555	471	509	493	531	376	562	597	697	403	637	402		528	705
Ganzi	258	357	609	433	339	377	542	422	379	233	493	229	379	538	655	132	601	311	528		339
Liangshan	435	534	211	609	516	554	719	599	556	409	669	406	556	717	832	309	778	488	705	339

## Sheet: Tourism resource endowment
City	Chengdu	Zigong	Panzhihua	Luzhou	Deyang	Mianyang	Guangyuan	Suining	Neijiang	Leshan	Nanchong	Meishan	Yibin	Guang'an	Dazhou	Ya'an	Bazhong	Ziyang	Aba	Ganzi	Liangshan
Chengdu		34.95	39.2	30.7	35.8	27.2	22.95	34.1	35.8	28.8	33.9	34.1	28.15	34	32.4	23.8	23.9	39.2	19.35	28.9	31.55
Zigong	-34.95	0	4.25	-4.25	0.85	-7.75	-12	-0.85	0.85	-6.15	-1.05	-0.85	-6.8	-0.95	-2.55	-11.15	-11.05	4.25	-15.6	-6.05	-3.4
Panzhihua	-39.2	-4.25	0	-8.5	-3.4	-12	-16.25	-5.1	-3.4	-10.4	-5.3	-5.1	-11.05	-5.2	-6.8	-15.4	-15.3	0	-19.85	-10.3	-7.65
Luzhou	-30.7	4.25	8.5	0	5.1	-3.5	-7.75	3.4	5.1	-1.9	3.2	3.4	-2.55	3.3	1.7	-6.9	-6.8	8.5	-11.35	-1.8	0.85
Deyang	-35.8	-0.85	3.4	-5.1	0	-8.6	-12.85	-1.7	0	-7	-1.9	-1.7	-7.65	-1.8	-3.4	-12	-11.9	3.4	-16.45	-6.9	-4.25
Mianyang	-27.2	7.75	12	3.5	8.6	0	-4.25	6.9	8.6	1.6	6.7	6.9	0.95	6.8	5.2	-3.4	-3.3	12	-7.85	1.7	4.35
Guangyuan	-22.95	12	16.25	7.75	12.85	4.25	0	11.15	12.85	5.85	10.95	11.15	5.2	11.05	9.45	0.85	0.95	16.25	-3.6	5.95	8.6
Suining	-34.1	0.85	5.1	-3.4	1.7	-6.9	-11.15	0	1.7	-5.3	-0.2	0	-5.95	-0.1	-1.7	-10.3	-10.2	5.1	-14.75	-5.2	-2.55
Neijiang	-35.8	-0.85	3.4	-5.1	0	-8.6	-12.85	-1.7	0	-7	-1.9	-1.7	-7.65	-1.8	-3.4	-12	-11.9	3.4	-16.45	-6.9	-4.25
Leshan	-28.8	6.15	10.4	1.9	7	-1.6	-5.85	5.3	7	0	5.1	5.3	-0.65	5.2	3.6	-5	-4.9	10.4	-9.45	0.1	2.75
Nanchong	-33.9	1.05	5.3	-3.2	1.9	-6.7	-10.95	0.2	1.9	-5.1	0	0.2	-5.75	0.1	-1.5	-10.1	-10	5.3	-14.55	-5	-2.35
Meishan	-34.1	0.85	5.1	-3.4	1.7	-6.9	-11.15	0	1.7	-5.3	-0.2	0	-5.95	-0.1	-1.7	-10.3	-10.2	5.1	-14.75	-5.2	-2.55
Yibin	-28.15	6.8	11.05	2.55	7.65	-0.95	-5.2	5.95	7.65	0.65	5.75	5.95	0	5.85	4.25	-4.35	-4.25	11.05	-8.8	0.75	3.4
Guang'an	-34	0.95	5.2	-3.3	1.8	-6.8	-11.05	0.1	1.8	-5.2	-0.1	0.1	-5.85	0	-1.6	-10.2	-10.1	5.2	-14.65	-5.1	-2.45
Dazhou	-32.4	2.55	6.8	-1.7	3.4	-5.2	-9.45	1.7	3.4	-3.6	1.5	1.7	-4.25	1.6	0	-8.6	-8.5	6.8	-13.05	-3.5	-0.85
Ya'an	-23.8	11.15	15.4	6.9	12	3.4	-0.85	10.3	12	5	10.1	10.3	4.35	10.2	8.6	0	0.1	15.4	-4.45	5.1	7.75
Bazhong	-23.9	11.05	15.3	6.8	11.9	3.3	-0.95	10.2	11.9	4.9	10	10.2	4.25	10.1	8.5	-0.1	0	15.3	-4.55	5	7.65
Ziyang	-39.2	-4.25	0	-8.5	-3.4	-12	-16.25	-5.1	-3.4	-10.4	-5.3	-5.1	-11.05	-5.2	-6.8	-15.4	-15.3	0	-19.85	-10.3	-7.65
Aba	-19.35	15.6	19.85	11.35	16.45	7.85	3.6	14.75	16.45	9.45	14.55	14.75	8.8	14.65	13.05	4.45	4.55	19.85	0	9.55	12.2
Ganzi	-28.9	6.05	10.3	1.8	6.9	-1.7	-5.95	5.2	6.9	-0.1	5	5.2	-0.75	5.1	3.5	-5.1	-5	10.3	-9.55	0	2.65
Liangshan	-31.55	3.4	7.65	-0.85	4.25	-4.35	-8.6	2.55	4.25	-2.75	2.35	2.55	-3.4	2.45	0.85	-7.75	-7.65	7.65	-12.2	-2.65	0

[truncated: 4 more sheets: Economic development level, Tourism reception capacity, Opening to the outside world, Industrial structure proportio]
